# Supplementary material for: Diagnostic ability of macular ganglion cell asymmetry in Preperimetric Glaucoma
Source: BMC Ophthalmol. 2019 Jan 8;19:12. doi: 10.1186/s12886-018-1019-4 (PMC6325869; doi:10.1186/s12886-018-1019-4)
Supplement: Supplementary file 1 — The original data of normal group. (XLSX 20 kb) [file 12886_2018_1019_MOESM1_ESM.xlsx]

## Sheet: Sheet1
ID	Control	Ave RNFL	SupRNFL	NasRNFL	InfRNFL	TempRNFL	C12	C1	C2	C3	C4	C5	C6	C7	C8	C9	C10	C11		Ave GCIPL	minGCIPL	Sup	N_U	N_L	Inf	T_L	T_U		Disc area	Rim area	Ave C/D	Ver C/D	Cup volume
1		113	147	68	149	86	144	140	81	68	56	90	160	198	99	66	93	156		83	82	85	85	84	79	83	83		2.19	1.38	0.61	0.52	0.323
2		90	101	78	103	78	86	88	82	73	78	83	109	118	80	72	82	129		79	79	77	83	83	74	77	80		3.26	1.53	0.72	0.67	0.265
3		89	85	71	110	88	82	72	72	73	69	88	109	135	65	75	124	100		70	71	69	69	70	68	74	70		1.61	1.07	0.57	0.52	0.173
4		107	149	62	135	81	182	135	72	55	60	106	135	162	98	61	84	129		90	89	90	90	90	89	92	91		2.22	1.45	0.59	0.52	0.188
5		88	112	44	101	95	115	89	62	35	34	74	101	129	130	64	91	132		79	77	78	84	80	74	79	78		1.59	1.02	0.6	0.52	0.263
6		84	115	55	92	73	86	112	63	42	60	69	76	132	90	50	78	146		80	79	78	83	83	76	79	80		1.88	1.08	0.64	0.64	0.233
7		81	96	63	103	62	90	89	62	68	58	79	105	124	67	46	74	106		70	67	71	70	65	66	76	73		1.49	1.04	0.54	0.53	0.14
8		98	128	72	127	65	145	114	73	64	78	101	141	140	61	58	77	126		86	85	85	88	85	84	89	85		2.13	1.14	0.67	0.63	0.296
9		92	108	75	104	83	109	91	88	66	70	88	86	137	89	63	96	125		73	74	73	78	73	68	73	74		1.78	0.79	0.74	0.67	0.259
10		104	131	79	127	79	123	133	95	64	79	102	123	156	92	49	96	136		89	87	89	90	92	87	90	86		1.82	1.31	0.53	0.5	0.186
11		99	129	72	102	92	109	136	78	71	66	76	95	135	108	68	101	143		82	81	82	85	84	78	82	82		2	1.23	0.61	0.62	0.201
12		103	119	58	133	102	111	81	64	61	49	73	143	184	104	76	126	165		85	86	83	84	85	85	87	84		1.21	1.17	0.19	0.17	0.012
13		87	95	61	105	87	86	69	67	59	56	64	108	144	85	75	100	129		77	73	76	82	76	74	78	75		1.56	1.11	0.53	0.3	0.063
14		110	123	85	149	82	118	81	94	84	76	128	150	171	95	58	93	169		89	91	88	88	91	89	89	87		2	1.29	0.59	0.58	0.253
15		95	101	54	114	111	70	96	62	50	49	62	95	184	115	84	134	136		85	84	86	87	85	83	86	84		1.46	1.29	0.35	0.3	0.046
16		97	132	73	116	69	144	100	99	58	62	83	123	143	74	54	78	750		85	84	84	87	86	82	87	84		1.87	1.26	0.58	0.58	0.21
17		93	117	62	126	67	115	128	81	51	53	82	100	196	79	49	71	108		84	80	83	88	86	83	81	80		1.72	1	0.64	0.61	0.28
18		107	143	68	119	69	139	139	80	63	62	87	120	150	119	68	102	151		88	87	87	91	91	86	88	88		1.91	1.18	0.61	0.53	0.249
19		98	126	71	112	83	115	98	82	65	65	78	112	147	94	58	98	165		89	84	90	93	92	87	87	84		1.97	1.3	0.57	0.46	0.181
20		95	108	84	108	81	97	92	80	83	88	95	115	113	71	66	105	134		74	54	70	73	78	70	75	78		3.07	1.36	0.73	0.68	0.454
21		90	101	67	114	76	70	108	78	60	63	82	121	138	82	58	90	126		80	79	80	84	81	78	79	77		1.57	0.92	0.64	0.63	0.273
22		90	113	54	104	89	90	97	61	44	56	77	102	131	90	65	112	151		80	74	71	81	86	85	81	76		2.03	1.08	0.68	0.66	0.335
23		107	140	76	132	79	129	123	85	66	77	92	147	158	81	67	90	167		88	86	86	90	89	87	87	86		2.57	1.23	0.71	0.69	0.591
24		97	118	56	135	78	101	90	61	57	49	91	144	170	78	60	95	162		82	80	83	85	85	78	79	81		1.76	1.41	0.42	0.4	0.05
25		101	123	58	134	91	120	71	61	59	53	93	166	142	78	74	121	178		84	83	88	89	82	81	82	84		1.27	1.26	0.11	0.13	0.006
26		77	98	49	99	62	93	93	59	41	47	72	96	130	69	47	70	109		77	77	78	81	79	74	73	75		1.67	0.98	0.64	0.62	0.199
27		93	112	64	126	70	133	80	73	57	62	91	151	137	72	59	78	123		72	71	74	76	72	69	70	71		1.67	1.08	0.59	0.58	0.218
28		86	83	56	107	100	54	72	62	52	54	82	110	128	91	77	132	123		71	71	73	72	69	68	70	73		1.4	0.89	0.6	0.57	0.154
29		102	134	56	152	66	149	131	72	43	54	127	177	151	60	54	85	123		90	86	93	96	91	84	87	86		2.21	1.71	0.47	0.44	0.081
30		103	147	59	119	87	141	110	57	48	74	106	125	126	78	65	117	188		88	82	90	92	88	85	84	86		1.59	1.56	0.14	0.11	0.004
31		94	93	61	124	98	80	70	69	59	54	73	118	180	111	83	99	130		79	74	78	80	80	80	80	75		1.07	1.07	0.09	0.07	0.001
32		93	121	62	122	69	107	97	65	57	62	85	143	138	62	57	88	159		78	76	80	79	78	76	76	76		1.4	1.07	0.49	0.54	0.101
33		111	122	82	153	86	97	128	106	81	59	115	174	169	85	74	99	141		88	83	89	91	89	86	89	82		1.87	1.17	0.61	0.56	0.218
34		92	95	65	113	95	74	96	66	66	63	67	113	158	80	86	119	116		77	77	78	77	75	75	82	76		1.05	0.92	0.33	0.33	0.023
35		87	100	45	109	92	98	61	48	42	46	77	102	150	102	77	98	142		82	79	86	84	79	77	86	79		1.4	1.3	0.25	0.23	0.009
36		96	85	61	118	121	76	72	63	57	62	83	101	172	120	96	147	107		80	79	78	76	80	78	82	89		1.27	0.98	0.47	0.5	0.087
37		94	126	73	116	61	118	127	93	61	64	80	116	152	72	42	69	132		84	76	82	90	89	81	80	78		2.59	1.43	0.66	0.62	0.215
38		117	128	62	158	99	96	112	85	73	87	115	172	187	94	76	127	176		84	84	87	86	83	80	83	85		1.72	1.67	0.16	0.15	0.001
39		114	143	79	142	91	126	151	98	74	64	93	157	176	88	72	113	153		85	78	87	88	81	79	89	88		2.23	1.31	0.64	0.62	0.341
40		95	108	71	131	69	91	99	89	57	68	115	152	125	59	62	86	133		79	77	80	82	78	78	76	80		1.92	1.29	0.57	0.62	0.157
41		101	119	78	135	72	91	106	89	67	79	100	163	143	66	58	92	161		77	77	80	79	77	75	77	76		1.78	1.03	0.64	0.63	0.26
42		97	127	44	128	89	146	96	50	44	36	75	135	175	90	68	107	136		81	62	82	84	81	78	81	79		1.23	1.25	0.08	0.07	0
43		94	126	73	116	61	118	127	93	61	64	80	116	152	72	42	69	132		74	74	72	76	81	70	73	71		2.59	1.43	0.66	0.62	0.215
44		117	128	62	158	99	96	112	85	73	87	115	172	187	94	76	127	176		72	70	74	77	72	66	72	71		1.72	1.67	0.16	0.15	0.001
45		95	108	70	93	110	86	97	74	69	68	69	75	136	125	78	127	140		77	73	76	82	76	74	78	75		1.23	1.12	0.3	0.28	0.029
46		99	129	72	102	92	109	136	78	71	66	76	95	135	108	68	101	143		72	73	73	75	72	71	71	72		2	1.23	0.61	0.62	0.201
47		102	124	60	119	104	118	106	69	60	51	53	117	187	111	76	126	147		90	86	92	94	89	88	89	88		1.22	1.19	0.18	0.19	0.011
48		92	87	66	106	109	65	70	77	62	58	65	89	164	115	82	130	127		86	80	87	90	87	83	85	83		1.69	1.04	0.63	0.57	0.285
49		97	117	62	136	73	109	95	64	65	56	109	141	157	65	57	98	145		75	71	74	77	74	71	78	77		1.56	1.12	0.53	0.47	0.161
50		79	103	55	83	78	89	78	66	47	50	56	74	119	96	54	84	141		72	73	72	72	72	70	75	72		1.24	1.08	0.35	0.36	0.025
51		91	102	65	115	84	85	80	76	56	63	96	100	148	97	57	98	142		78	78	81	81	76	74	79	80		1.38	1.02	0.49	0.47	0.092
52		75	96	49	94	60	86	64	61	45	40	61	120	101	50	50	80	138		78	76	81	82	78	74	76	80		1.54	0.84	0.68	0.63	0.283
53		82	94	60	91	84	92	67	60	63	57	66	85	123	79	66	107	123		72	70	74	71	65	69	74	79		1.21	0.81	0.57	0.52	0.155
54		100	126	70	117	85	119	111	68	65	78	92	122	137	90	67	98	148		83	81	82	87	83	83	83	80		1.77	1.08	0.62	0.61	0.255
55		92	98	66	119	85	83	80	77	66	56	60	114	181	88	59	106	133		72	66	74	71	65	69	74	79		1.16	1.15	0.1	0.09	0.004
56		93	124	42	135	71	137	127	38	41	45	52	154	199	85	50	77	110		86	83	89	89	89	82	83	86		1.16	1.16	0.08	0.07	0.003
57		102	115	77	137	79	84	123	105	70	55	90	146	176	72	68	97	138		82	79	84	86	83	78	82	82		1.84	1.78	0.18	0.14	0.004
58		97	111	58	123	96	90	84	71	47	56	91	100	177	98	63	127	160		76	75	73	80	77	70	76	77		1.36	1.14	0.39	0.35	0.062
59		102	120	76	136	77	104	100	87	56	85	102	150	155	68	63	101	155		87	84	91	90	85	86	87	84		2.83	1.39	0.71	0.68	0.621
60		80	103	58	81	77	107	109	63	57	54	60	63	118	106	64	63	92		70	66	69	70	67	61	75	77		1.38	0.98	0.53	0.48	0.134
61		104	110	72	140	94	93	66	73	81	63	97	155	166	90	72	120	170		87	84	89	87	84	81	91	92		1.77	1.38	0.47	0.29	0.058
62		94	112	74	120	71	129	89	84	70	66	91	116	152	72	58	83	117		82	77	87	79	85	79	77	78		1.69	0.94	0.67	0.71	0.386
63		92	116	74	116	63	118	94	83	65	72	104	156	89	57	56	76	135		77	76	76	79	78	76	79	75		2.5	1.07	0.74	0.68	0.688
64		86	93	75	106	71	96	97	75	76	73	86	94	138	83	55	73	86		80	78	80	79	83	79	80	77		1.17	0.98	0.43	0.47	0.063
65		96	121	79	118	67	113	130	122	63	53	82	129	145	73	54	73	120		90	84	92	94	92	85	86	89		2.86	1.63	0.65	0.66	0.253
66		108	122	58	131	119	93	107	65	54	54	86	151	157	111	97	149	165		78	78	79	79	78	77	80	76		2.39	1.78	0.51	0.39	0.099
67		89	106	56	109	83	80	93	73	47	49	89	106	132	81	61	108	143		81	80	82	81	79	79	82	82		2.27	1.14	0.7	0.65	0.337
