# Supplementary material for: Diagnostic ability of macular ganglion cell asymmetry in Preperimetric Glaucoma
Source: BMC Ophthalmol. 2019 Jan 8;19:12. doi: 10.1186/s12886-018-1019-4 (PMC6325869; doi:10.1186/s12886-018-1019-4)
Supplement: Supplementary file 2 — The original data of PPG group. (XLSX 21 kb) [file 12886_2018_1019_MOESM2_ESM.xlsx]

## Sheet: Sheet1
ID	PPG	Ave RNFL	SupRNFL	NasRNFL	InfRNFL	TempRNFL	12(SUP)	1	2	3 (NAS)	4	5	6 (INF)	7	8	9 (TEMP)	10	11		Ave GCIPL	minGCIPL	Sup	N-U	N-L	Inf	T-L	T-U		Disc area	Rim area	Ave C/D	Ver C/D	Cup volume
1		79	111	53	90	60	140	99	52	51	55	67	92	110	71	46	63	96		71	66	73	74	74	64	65	75		1.48	0.9	0.63	0.62	0.214
2		77	102	46	98	63	116	110	55	40	45	70	101	124	73	49	68	79		72	70	73	75	74	70	69	68		2.48	0.97	0.77	0.73	0.531
3		82	105	61	89	73	107	80	82	54	46	71	81	115	71	59	88	129		82	81	84	83	82	79	80	84		2.04	1.03	0.7	0.67	0.234
4		81	79	64	83	97	66	66	72	66	56	77	94	77	84	83	124	106		71	61	74	81	75	65	60	70		1.64	0.97	0.63	0.57	0.218
5		89	88	62	107	99	68	71	64	63	60	78	101	141	104	70	123	126		74	73	74	75	78	74	73	70		2.65	1.15	0.74	0.71	0.523
6		87	136	57	97	56	132	97	62	55	55	56	112	124	39	39	89	179		68	56	74	59	65	61	66	82		1.57	1.11	0.53	0.49	0.127
7		69	86	37	90	65	96	77	33	40	37	54	80	137	82	55	59	84		63	48	47	54	75	73	71	56		2.04	0.62	0.83	0.84	0.522
8		98	126	70	99	98	98	91	67	69	74	95	102	100	82	83	129	188		76	60	86	88	83	64	59	79		1.86	1.07	0.64	0.6	0.296
9		79	97	64	91	64	94	67	77	59	57	75	88	109	66	54	71	130		71	68	70	75	70	65	72	72		1.97	0.74	0.79	0.76	0.577
10		84	107	73	79	76	87	110	83	73	63	59	78	99	74	66	87	125		76	75	75	80	81	74	71	75		2.04	0.77	0.79	0.7	0.697
11		81	80	64	106	73	83	81	83	51	59	83	104	131	86	56	77	77		79	79	78	84	81	76	78	77		1.77	0.94	0.69	0.67	0.407
12		112	135	83	141	89	128	124	96	74	78	97	124	203	105	64	95	152		88	87	87	89	91	84	89	87		2.43	1.39	0.64	0.58	0.354
13		98	118	80	104	89	80	140	94	79	68	86	101	126	104	71	90	134		82	79	81	85	85	80	82	80		1.9	0.81	0.72	0.75	0.335
14		82	93	66	102	65	72	83	66	67	64	71	103	134	67	54	75	123		71	66	72	74	68	65	74	71		1.37	1.31	0.45	0.42	0.066
15		83	89	69	100	75	64	89	74	63	70	77	105	117	69	64	92	113		77	74	79	82	78	76	76	71		1.87	0.95	0.7	0.7	0.402
16		99	125	75	115	82	128	116	105	68	52	106	113	125	88	65	94	130		84	80	86	89	87	79	78	86		2.88	1.12	0.78	0.77	0.818
17		99	114	55	134	92	95	100	71	47	47	86	142	172	93	73	112	147		83	81	87	87	79	79	84	84		2.01	1.27	0.6	0.56	0.254
18		82	97	67	92	71	102	100	66	71	64	71	74	132	81	55	78	88		76	75	76	81	79	72	72	75		1.69	1.13	0.57	0.54	0.184
19		96	132	78	92	82	117	107	76	83	76	76	90	108	81	63	103	173		77	74	80	81	77	74	72	79		1.82	1.09	0.62	0.6	0.262
20		90	109	65	90	95	115	81	65	66	65	58	83	128	124	71	91	132		74	73	76	74	73	73	76	73		1.28	1.21	0.22	0.16	0.013
21		92	101	75	122	69	95	95	83	62	80	98	126	141	78	61	69	112		82	77	77	89	86	79	80	79		2.09	1.04	0.71	0.71	0.68
22		89	110	64	121	74	110	93	72	52	69	88	121	154	83	55	84	128		85	85	83	89	90	84	82	84		2.3	1.1	0.71	0.66	0.44
23		85	93	68	111	71	103	80	85	58	61	64	106	161	83	55	73	95		79	76	76	78	79	80	84	76		2.16	1.01	0.72	0.69	0.363
24		76	91	45	98	69	89	81	47	43	45	82	111	102	67	58	81	103		73	67	77	80	71	67	76	66		1.15	0.82	0.53	0.54	0.081
25		79	106	59	90	60	102	89	68	51	59	71	112	87	52	56	73	127		76	66	80	89	75	66	72	77		2.48	1	0.77	0.79	0.685
26		92	117	77	113	61	133	92	80	68	82	90	123	127	63	48	73	125		78	77	75	80	80	74	78	79		2.18	1.15	0.68	0.66	0.303
27		72	92	56	79	63	83	85	73	44	51	82	68	86	64	56	70	107		75	69	77	84	78	72	68	70		1.79	0.88	0.7	0.72	0.355
28		76	90	48	100	64	91	73	55	42	47	86	103	110	60	56	77	106		72	72	76	75	72	70	71	71		2.3	0.84	0.78	0.75	0.591
29		91	112	68	110	73	82	103	71	69	63	89	98	143	75	58	86	151		75	74	77	78	76	70	75	75		2.12	1.01	0.72	0.66	0.501
30		71	94	44	74	72	75	89	49	41	42	47	69	107	76	69	71	118		62	53	69	56	54	61	62	73		1.73	0.79	0.72	0.68	0.234
31		73	85	71	96	40	90	77	62	74	76	74	105	107	41	41	36	88		47	40	45	46	47	42	52	49		2.82	0.71	0.87	0.83	1.412
32		81	96	61	97	71	94	72	59	57	66	79	79	133	78	57	78	122		72	70	74	72	73	70	70	71		1.43	0.99	0.59	0.69	0.177
33		83	91	75	98	70	82	102	86	71	68	89	114	92	61	67	82	86		68	66	70	75	70	65	68	62		1.91	0.86	0.73	0.76	0.349
34		84	114	42	111	68	105	93	52	38	37	89	93	151	81	48	73	144		78	79	78	78	77	76	81	78		2.69	1.12	0.76	0.71	0.653
35		92	99	71	125	73	76	105	100	57	57	97	134	144	72	57	89	115		86	83	88	91	89	83	83	84		2.81	1.2	0.75	0.75	0.595
36		89	128	57	109	63	150	112	68	49	54	75	124	128	69	52	68	120		74	72	71	75	75	75	76	72		2.76	0.95	0.81	0.72	0.889
37		91	95	66	137	66	85	72	67	62	69	128	158	126	58	60	80	129		79	78	78	84	81	78	77	75		2.13	1.14	0.68	0.64	0.44
38		78	91	57	98	67	126	64	59	56	56	67	101	132	80	53	68	81		88	87	88	91	90	84	88	84		2.03	0.75	0.79	0.76	0.597
39		99	87	68	141	98	62	78	63	67	74	94	148	182	87	89	119	121		75	73	76	78	74	69	75	76		1.42	1.14	0.43	0.37	0.062
40		94	87	74	120	96	66	92	80	73	70	89	114	157	93	71	123	102		71	68	79	69	67	64	69	79		1.84	0.88	0.71	0.7	0.355
41		100	121	79	134	67	113	120	101	71	66	93	157	151	66	57	77	129		90	88	88	93	90	89	93	85		2.22	1.12	0.7	0.6	0.598
42		93	115	62	111	83	91	117	78	57	54	83	93	157	95	57	97	136		86	82	89	90	85	79	83	87		1.41	1.41	0.1	0.1	0
43		91	97	77	114	75	87	77	77	74	80	85	108	151	76	56	92	126		75	73	74	77	75	75	78	71		2.52	1.1	0.74	0.4	0.538
44		86	115	64	105	59	143	88	73	56	62	71	120	125	58	47	74	113		82	77	84	87	84	81	79	78		2.37	0.98	0.76	0.71	0.44
45		86	101	61	106	74	99	72	66	61	56	83	109	128	89	54	80	131		72	70	71	69	75	70	72	72		2.65	1.23	0.74	0.71	0.479
46		85	64	50	118	108	62	62	62	48	41	59	117	179	109	103	112	67		76	74	78	81	73	73	76	75		1.17	1.17	0.1	0.1	0
47		91	104	60	119	82	87	91	75	52	51	98	123	134	77	68	101	136		87	75	91	95	93	77	74	93		1.58	1.58	0.1	0.1	0
48		80	90	57	102	69	79	87	64	55	52	85	120	101	68	63	77	104		77	66	81	85	80	71	65	75		1.95	1.02	0.68	0.69	0.266
49		101	134	79	128	62	135	133	108	58	70	111	131	142	71	46	69	139		76	73	77	79	77	73	75	77		2.63	1.3	0.71	0.67	0.454
50		90	123	59	111	65	130	127	70	65	60	87	115	132	61	44	71	112		80	74	82	86	86	79	73	72		3.67	1.25	0.8	0.78	0.605
51		84	106	62	89	76	116	96	67	65	54	78	81	108	93	63	72	107		80	74	82	86	86	79	73	72		1.31	1.07	0.43	0.48	0.067
52		74	93	52	79	74	61	83	65	49	43	64	91	81	73	59	89	134		78	63	84	89	85	73	61	77		1.6	0.93	0.64	0.63	0.199
53		97	91	91	120	86	71	75	91	89	91	97	123	141	85	68	105	126		78	75	77	81	75	73	81	81		2	1	0.7	0.67	0.364
54		96	126	73	118	67	129	106	98	60	61	103	135	116	67	55	78	142		77	75	78	81	79	72	72	79		1.74	1.31	0.48	0.43	0.09
55		84	93	74	117	53	85	127	86	75	61	77	150	125	53	59	46	66		71	57	66	82	76	70	70	60		2.27	1.08	0.71	0.71	0.401
56		84	96	58	113	66	77	88	57	45	73	92	112	134	57	51	90	130		73	71	72	80	75	69	69	73		2.03	1.16	0.65	0.57	0.322
57		105	113	80	121	105	79	105	88	76	77	98	114	151	95	80	141	155		78	77	78	83	80	74	76	80		1.63	1.06	0.58	0.53	0.176
58		97	118	68	135	65	109	101	85	61	58	136	173	96	51	52	92	145		78	54	90	94	84	57	58	85		1.84	0.93	0.7	0.67	0.37
59		89	113	48	110	85	97	82	51	44	48	60	142	129	74	69	112	159		75	70	78	81	79	73	69	72		1	1	0.1	0.1	0
60		86	117	44	100	83	102	80	44	48	42	63	76	161	95	57	97	168		70	61	76	77	71	64	61	72		1.71	0.93	0.65	0.6	0.198
61		80	108	59	83	70	101	97	57	53	67	61	72	117	75	60	75	127		76	70	76	84	79	74	70	72		1.43	1.14	0.44	0.49	0.003
62		86	107	57	109	70	107	106	60	58	52	84	119	124	71	61	79	107		77	75	81	78	79	76	74	75		1.43	1.06	0.5	0.36	0.058
63		89	109	62	114	70	110	110	78	54	53	87	114	141	71	53	87	109		78	78	79	82	80	77	76	75		1.86	1.19	0.6	0.6	0.221
64		91	108	79	110	65	100	90	78	81	80	99	141	91	68	57	70	135		81	81	81	82	85	80	75	82		1.83	0.92	0.71	0.71	0.393
65		74	97	54	86	60	90	76	60	49	52	61	79	118	61	51	68	124		76	72	76	80	82	69	69	77		2.45	0.81	0.82	0.77	0.962
66		95	120	66	114	81	146	101	77	66	54	72	103	166	90	60	91	114		76	75	79	82	77	73	74	74		1.7	0.97	0.64	0.58	0.278
67		89	99	58	116	82	78	97	67	56	51	81	133	134	82	75	90	120		74	71	71	73	78	76	72	72		1.83	1.47	0.43	0.48	0.073
